# Supplementary material for: Structure and Bonding in π-Stacked Perylenes: The Impact of Charge on Pancake Bonding
Source: J Am Chem Soc. 2024 Apr 5;146(15):10465–77. doi: 10.1021/jacs.3c14065 (PMC11027137; doi:10.1021/jacs.3c14065)
Supplement: Supplementary file 2 — ja3c14065_si_002.zip [file ja3c14065_si_002.zip]

Archive with 3 entries (3 files):
- Movies/irc_A-B.mp4
- Movies/irc_D-C.mp4
- Movies/irc_A-D.mp4
