# Supplementary material for: Structure and Bonding in π-Stacked Perylenes: The Impact of Charge on Pancake Bonding
Source: J Am Chem Soc. 2024 Apr 5;146(15):10465–77. doi: 10.1021/jacs.3c14065 (PMC11027137; doi:10.1021/jacs.3c14065)
Supplement: Supplementary file 3 — ja3c14065_si_003.xyz [file ja3c14065_si_003.xyz]

64
 [(C20H12)2]A•+
 C                 -1.11526300    2.27518900   -0.45157200
 C                  0.33544900    2.41789400   -0.51487800
 C                  1.10384800    1.42149400   -1.18021800
 C                 -0.96511200    0.14627800   -1.71965700
 C                  0.48882900    0.28261800   -1.77243500
 C                 -1.73371300    1.14903900   -1.06321600
 C                  2.51629400    1.56707900   -1.25539800
 C                 -1.92599900    3.22495000    0.17209400
 H                 -1.48889000    4.09719300    0.63226100
 C                 -3.14968000    1.02436600   -1.02235600
 C                  3.28910000    0.58441100   -1.91231400
 H                  4.36193800    0.71439400   -1.96990400
 C                 -1.62875200   -0.93024500   -2.29678200
 H                 -1.07651000   -1.70096100   -2.81048600
 C                 -3.92108200    2.01103800   -0.37436800
 H                 -4.99806300    1.90729800   -0.35769100
 C                  3.13662200    2.69210100   -0.67585800
 H                  4.21111800    2.79521200   -0.75114600
 C                 -3.31296000    3.09760600    0.21052800
 H                 -3.90578100    3.86053200    0.69497600
 C                 -3.77460000   -0.08496600   -1.63038100
 H                 -4.85365600   -0.16119900   -1.60028500
 C                  1.29802300   -0.66517900   -2.38899300
 H                  0.86248200   -1.54133100   -2.84315600
 C                  2.68553500   -0.51383500   -2.46805000
 H                  3.27524600   -1.26760600   -2.96965300
 C                  2.38357500    3.65115900   -0.04028200
 H                  2.85778000    4.52019600    0.39344800
 C                  0.99905500    3.50961200    0.04313600
 H                  0.44481400    4.28820300    0.54361300
 C                 -3.02038400   -1.04676200   -2.25482400
 H                 -3.49694800   -1.89548000   -2.72441500
 C                  1.11556500   -2.27521000    0.45204100
 C                 -0.33512700   -2.41797800    0.51473900
 C                 -1.10380200   -1.42179800    1.18003900
 C                  0.96477800   -0.14611900    1.71972600
 C                 -0.48906600   -0.28300200    1.77271900
 C                  1.73369300   -1.14886300    1.06362800
 C                 -2.51626600   -1.56751300    1.25472900
 C                  1.92660500   -3.22502200   -0.17119100
 H                  1.48972000   -4.09744200   -0.63124000
 C                  3.14963800   -1.02388200    1.02288600
 C                 -3.28933600   -0.58517600    1.91181800
 H                 -4.36219300   -0.71521700    1.96894100
 C                  1.62810900    0.93099700    2.29618900
 H                  1.07562600    1.70193100    2.80929600
 C                  3.92135300   -2.01065400    0.37545500
 H                  4.99831700   -1.90672700    0.35896000
 C                 -3.13634500   -2.69231400    0.67452500
 H                 -4.21086500   -2.79549300    0.74936700
 C                  3.31354300   -3.09753000   -0.20923400
 H                  3.90661000   -3.86052300   -0.69327300
 C                  3.77421600    0.08591200    1.63041000
 H                  4.85325200    0.16242200    1.60036200
 C                 -1.29849300    0.66420500    2.38993600
 H                 -0.86313000    1.53995200    2.84503300
 C                 -2.68599400    0.51271200    2.46852700
 H                 -3.27589600    1.26608000    2.97050900
 C                 -2.38302900   -3.65110000    0.03882700
 H                 -2.85706000   -4.51995400   -0.39545900
 C                 -0.99849500   -3.50950600   -0.04397300
 H                 -0.44402500   -4.28786700   -0.54456000
 C                  3.01968900    1.04788500    2.25422900
 H                  3.49599400    1.89704300    2.72328400

64
[TS]1•+
 C                 -2.14167800   -1.76792200    0.43715300
 C                 -0.75176100   -2.17348400    0.71335600
 C                  0.11694700   -1.27342100    1.39865400
 C                 -1.70793500    0.43636800    1.50936600
 C                 -0.32556600    0.01921500    1.81084500
 C                 -2.57564400   -0.46611100    0.82354200
 C                  1.45295300   -1.67339100    1.67956900
 C                 -3.03769300   -2.60494000   -0.19838600
 H                 -2.74858800   -3.60572600   -0.48035600
 C                 -3.90681700   -0.06198700    0.52646500
 C                  2.32248800   -0.79139000    2.36198800
 H                  3.33241000   -1.11493900    2.57826200
 C                 -2.19491800    1.67642900    1.86966500
 H                 -1.56977800    2.37736800    2.40095700
 C                 -4.78029200   -0.95195000   -0.14016200
 H                 -5.79392900   -0.63443600   -0.34747200
 C                  1.90176400   -2.95076700    1.27534700
 H                  2.91725100   -3.24542400    1.50612200
 C                 -4.35163900   -2.20246400   -0.48853100
 H                 -5.02260400   -2.89488800   -0.97790000
 C                 -4.35335700    1.22446500    0.91218900
 H                 -5.37401400    1.51148700    0.69452100
 C                  0.56263600    0.84149900    2.47599500
 H                  0.25454100    1.81990000    2.81210500
 C                  1.88063400    0.44221600    2.75292800
 H                  2.53751000    1.11477700    3.28722600
 C                  1.05892700   -3.79921200    0.60983400
 H                  1.39572900   -4.78213200    0.30957500
 C                 -0.25822600   -3.40643600    0.32693600
 H                 -0.89172900   -4.11260700   -0.18755500
 C                 -3.51216400    2.07195000    1.57573300
 H                 -3.85492800    3.04795700    1.89161700
 C                  2.11330800    1.79230500   -0.45618300
 C                  0.73951700    2.15943600   -0.72358100
 C                 -0.11786200    1.23171700   -1.37034800
 C                  1.71559300   -0.42641800   -1.48148400
 C                  0.34392500   -0.05586400   -1.75386700
 C                  2.57685000    0.50796400   -0.84565400
 C                 -1.46600300    1.59707800   -1.63972700
 C                  3.00927200    2.66468200    0.17600700
 H                  2.68771500    3.64564400    0.48756800
 C                  3.92936600    0.15099800   -0.59464400
 C                 -2.32773000    0.68198400   -2.27691200
 H                 -3.35283400    0.96906000   -2.46601300
 C                  2.23249000   -1.68133200   -1.83192900
 H                  1.60053200   -2.41891700   -2.29904200
 C                  4.79109400    1.06685200    0.03467300
 H                  5.82003600    0.78444100    0.21302300
 C                 -1.93484300    2.86704800   -1.26534900
 H                 -2.96361400    3.12909800   -1.46935400
 C                  4.32988800    2.30954700    0.41791200
 H                  4.99313100    3.01234000    0.90113600
 C                  4.40263200   -1.12067800   -0.98345000
 H                  5.43731400   -1.37484700   -0.79559500
 C                 -0.55405300   -0.92638900   -2.39316100
 H                 -0.23343200   -1.91103000   -2.69338900
 C                 -1.86834300   -0.56540500   -2.65206900
 H                 -2.53210200   -1.26623000   -3.13594300
 C                 -1.09001400    3.76893200   -0.64063700
 H                 -1.45208300    4.74730800   -0.35918400
 C                  0.22212100    3.41840800   -0.37323000
 H                  0.85026300    4.14874400    0.11138700
 C                  3.56099900   -2.02124900   -1.59462800
 H                  3.92202300   -2.99662600   -1.88705000


64
[(C20H12)2]B•+
 C                  2.40692000    1.24058000    0.89221800
 C                  3.10403600    2.41954400    0.64123200
 H                  2.63444700    3.37622700    0.80777700
 C                  4.42216800    2.41553200    0.17827300
 H                  4.92964100    3.35408900    0.00657100
 C                  5.06623200    1.22521000   -0.05047900
 H                  6.08799700    1.20951000   -0.40577500
 C                  4.40445700    0.00047500    0.18425000
 C                  5.06653500   -1.22397100   -0.05118300
 H                  6.08828900   -1.20781400   -0.40649200
 C                  4.42277200   -2.41458400    0.17688800
 H                  4.93044600   -3.35291900    0.00457300
 C                  3.10467100   -2.41918100    0.63994400
 H                  2.63528300   -3.37606900    0.80590700
 C                  2.40731100   -1.24052800    0.89169500
 C                  3.06597700    0.00017400    0.66500500
 C                  1.02771200    1.24059400    1.36744500
 C                  0.32430400    2.42047700    1.60551400
 H                  0.80284600    3.37688000    1.46438600
 C                 -0.99946600    2.41439000    2.04419900
 H                 -1.50706600    3.35158900    2.22449300
 C                 -1.65661500    1.22248300    2.23621400
 H                 -2.68953600    1.20657500    2.55883400
 C                 -0.98742000   -0.00078700    2.02410600
 C                 -1.65613200   -1.22439600    2.23579500
 H                 -2.68918500   -1.20898300    2.55802400
 C                 -0.99843900   -2.41598600    2.04371000
 H                 -1.50567700   -3.35344700    2.22364700
 C                  0.32538200   -2.42140600    1.60518400
 H                  0.80446300   -3.37756600    1.46420200
 C                  1.02821500   -1.24117300    1.36717500
 C                  0.36677200   -0.00045000    1.58684400
 C                 -2.40708400    1.24076000   -0.89222300
 C                 -3.10412700    2.41962700   -0.64059200
 H                 -2.63454300    3.37636100   -0.80684200
 C                 -4.42220600    2.41545400   -0.17748500
 H                 -4.92962600    3.35395100   -0.00530200
 C                 -5.06626600    1.22505200    0.05084400
 H                 -6.08801400    1.20922700    0.40618500
 C                 -4.40449700    0.00040400   -0.18434300
 C                 -5.06650000   -1.22412600    0.05085600
 H                 -6.08825100   -1.20809600    0.40618000
 C                 -4.42266300   -2.41465100   -0.17742800
 H                 -4.93026300   -3.35304900   -0.00523700
 C                 -3.10455800   -2.41907500   -0.64047600
 H                 -2.63510100   -3.37589900   -0.80656200
 C                 -2.40730200   -1.24033500   -0.89212500
 C                 -3.06604700    0.00027700   -0.66518000
 C                 -1.02793800    1.24096300   -1.36758600
 C                 -0.32462800    2.42096000   -1.60540100
 H                 -0.80335600    3.37729100   -1.46442800
 C                  0.99928300    2.41508400   -2.04362700
 H                  1.50697000    3.35236700   -2.22321000
 C                  1.65653200    1.22327000   -2.23586000
 H                  2.68952900    1.20751800   -2.55824500
 C                  0.98738000   -0.00009500   -2.02423200
 C                  1.65629000   -1.22358500   -2.23595300
 H                  2.68927200   -1.20801000   -2.55839600
 C                  0.99880900   -2.41527200   -2.04376500
 H                  1.50628000   -3.35265200   -2.22345600
 C                 -0.32504100   -2.42091600   -1.60533200
 H                 -0.80391500   -3.37716600   -1.46430700
 C                 -1.02814000   -1.24079800   -1.36748100
 C                 -0.36684100    0.00002000   -1.58706400


[(C20H12)2]C•+

 C                  1.32613900   -0.52077700    1.63793500
 C                  1.13148700    0.88764900    1.69484200
 C                  2.24883100    1.71422700    1.79154500
 H                  2.12993100    2.78213600    1.88556000
 C                  3.54505000    1.19762200    1.79042200
 H                  4.38642100    1.87084100    1.87661300
 C                  3.74847400   -0.15575300    1.66622500
 H                  4.74998500   -0.56489800    1.64956800
 C                  2.64942900   -1.03703700    1.59688800
 C                  2.85218600   -2.42819100    1.48453200
 H                  3.86447300   -2.80840900    1.44324400
 C                  1.77989000   -3.28693800    1.44304500
 H                  1.93781000   -4.35382600    1.36791800
 C                  0.47838300   -2.78687300    1.51915000
 H                 -0.33756500   -3.49184400    1.49336400
 C                  0.22336500   -1.42192200    1.62289300
 C                 -1.13339900   -0.89294300    1.69219100
 C                 -2.25089800   -1.71968300    1.78632800
 H                 -2.13212800   -2.78780400    1.87803400
 C                 -3.54709000   -1.20301300    1.78556700
 H                 -4.38856900   -1.87636700    1.86965300
 C                 -3.75036800    0.15065200    1.66432500
 H                 -4.75185100    0.55987000    1.64794100
 C                 -2.65122200    1.03204700    1.59790700
 C                 -2.85379900    2.42342500    1.48822300
 H                 -3.86602300    2.80370600    1.44598300
 C                 -1.78146400    3.28225500    1.44956200
 H                 -1.93928400    4.34930800    1.37658800
 C                 -0.48003700    2.78196100    1.52550100
 H                  0.33601300    3.48689400    1.50187400
 C                 -0.22521000    1.41678700    1.62613400
 C                 -1.32799900    0.51562200    1.63862000
 C                 -1.32617500   -0.51562000   -1.63883800
 C                 -1.13147200    0.89292400   -1.69261900
 C                 -2.24875300    1.71972800   -1.78810700
 H                 -2.12975600    2.78780400   -1.88029700
 C                 -3.54501000    1.20315100   -1.78796300
 H                 -4.38636700    1.87654300   -1.87296900
 C                 -3.74848500   -0.15045000   -1.66644800
 H                 -4.75001800   -0.55958700   -1.65066000
 C                 -2.64947300   -1.03194400   -1.59897900
 C                 -2.85224900   -2.42334000   -1.48969300
 H                 -3.86454700   -2.80363900   -1.44927700
 C                 -1.77997900   -3.28218800   -1.45009600
 H                 -1.93791500   -4.34923800   -1.37734600
 C                 -0.47844400   -2.78198600   -1.52510200
 H                  0.33749400   -3.48702700   -1.50088800
 C                 -0.22342100   -1.41684300   -1.62580100
 C                  1.13336600   -0.88772600   -1.69410100
 C                  2.25076100   -1.71429700   -1.79036900
 H                  2.13192500   -2.78221000   -1.88440600
 C                  3.54698700   -1.19767000   -1.78878900
 H                  4.38841800   -1.87085900   -1.87466600
 C                  3.75034800    0.15571000   -1.66465700
 H                  4.75185900    0.56485000   -1.64772600
 C                  2.65127700    1.03701600   -1.59579900
 C                  2.85394900    2.42818400   -1.48339000
 H                  3.86621300    2.80844800   -1.44187000
 C                  1.78161400    3.28687100   -1.44204800
 H                  1.93946700    4.35376000   -1.36674700
 C                  0.48012000    2.78676000   -1.51856800
 H                 -0.33592500    3.49162800   -1.49277000
 C                  0.22526000    1.42187200   -1.62264200
 C                  1.32802200    0.52071700   -1.63728000


[(C20H12)2]D•+

 C                  0.97915900   -0.12656800    1.81615200
 C                  0.42747100    1.17998000    1.67739300
 C                  1.29231000    2.26748100    1.64312100
 H                  0.90720000    3.26531700    1.49860000
 C                  2.67305500    2.11600900    1.80380400
 H                  3.31053200    2.98825400    1.78080700
 C                  3.20948500    0.86940100    2.00164900
 H                  4.27432600    0.74360100    2.14827400
 C                  2.37907700   -0.27364300    2.01190900
 C                  2.92643900   -1.55582400    2.21878400
 H                  3.99032500   -1.65076200    2.39114700
 C                  2.11291700   -2.66368800    2.22267700
 H                  2.52722000   -3.64515700    2.40572800
 C                  0.74471700   -2.52810800    1.98357500
 H                  0.13732100   -3.42011300    1.99851400
 C                  0.15746600   -1.28395600    1.76758200
 C                 -1.27199400   -1.13072900    1.51047400
 C                 -2.11115700   -2.22114400    1.31970600
 H                 -1.70892600   -3.22213300    1.30381100
 C                 -3.48842500   -2.06686400    1.14461500
 H                 -4.10804400   -2.94165800    1.00618400
 C                 -4.05317200   -0.81459900    1.17175400
 H                 -5.12288000   -0.68902000    1.06667000
 C                 -3.24252500    0.32724600    1.33734100
 C                 -3.81528100    1.61708300    1.36884600
 H                 -4.88943600    1.71556600    1.28269900
 C                 -3.02091200    2.72715400    1.53395000
 H                 -3.46266900    3.71210500    1.58781000
 C                 -1.63688900    2.58663300    1.63049700
 H                 -1.04545400    3.47842700    1.77004000
 C                 -1.01985000    1.33543900    1.58611600
 C                 -1.83604800    0.17753900    1.47657600
 C                 -0.97900000   -0.18668000   -1.81167500
 C                 -0.42906600    1.12389800   -1.70887900
 C                 -1.29540200    2.21076800   -1.70420600
 H                 -0.91164100    3.21271000   -1.58721000
 C                 -2.67600800    2.05311000   -1.86013500
 H                 -3.31468000    2.92477000   -1.86050800
 C                 -3.21072300    0.80083000   -2.02380100
 H                 -4.27544900    0.66957400   -2.16644400
 C                 -2.37875300   -0.34092900   -2.00319900
 C                 -2.92434700   -1.62901300   -2.17472000
 H                 -3.98807800   -1.73009400   -2.34456300
 C                 -2.10940400   -2.73552000   -2.14777800
 H                 -2.52236900   -3.72221400   -2.30374700
 C                 -0.74137200   -2.59160000   -1.91248700
 H                 -0.13285500   -3.48291700   -1.90257600
 C                 -0.15570400   -1.34119400   -1.73129100
 C                  1.27365500   -1.17902600   -1.47913700
 C                  2.11455900   -2.26278400   -1.25968500
 H                  1.71384400   -3.26362200   -1.21737400
 C                  3.49150200   -2.10177400   -1.08867100
 H                  4.11250700   -2.97155900   -0.92687400
 C                  4.05437900   -0.84976000   -1.14919000
 H                  5.12388500   -0.71984900   -1.04736700
 C                  3.24214800    0.28596700   -1.34591200
 C                  3.81309200    1.57522100   -1.41279400
 H                  4.88710000    1.67754000   -1.32935600
 C                  3.01721300    2.67918000   -1.60854300
 H                  3.45762600    3.66286800   -1.68962400
 C                  1.63340800    2.53411200   -1.70123200
 H                  1.04071100    3.42079600   -1.86567800
 C                  1.01807800    1.28379900   -1.62221800
 C                  1.83588200    0.13048600   -1.48079400


[TS]2•+

 C                  0.93834700   -0.47550100   -1.76973000
 C                  0.35278100   -1.68669700   -1.29972500
 C                  1.18718300   -2.75828700   -1.00296300
 H                  0.77675900   -3.67698900   -0.61266900
 C                  2.56905500   -2.69374500   -1.20424200
 H                  3.18215100   -3.55170900   -0.96768900
 C                  3.13850300   -1.55152800   -1.70643400
 H                  4.20473600   -1.49807600   -1.88360900
 C                  2.33981400   -0.42398400   -2.00056300
 C                  2.92167400    0.74928700   -2.52186600
 H                  3.98631000    0.76691600   -2.71358600
 C                  2.13978800    1.84411100   -2.80101400
 H                  2.58037800    2.73706700   -3.22171500
 C                  0.77029900    1.81285100   -2.53425900
 H                  0.18937800    2.69166900   -2.76854500
 C                  0.14973100    0.68048000   -2.01338000
 C                 -1.28126100    0.64065300   -1.72269700
 C                 -2.08905200    1.76570800   -1.82613300
 H                 -1.66155300    2.72257300   -2.08183300
 C                 -3.46778600    1.70350200   -1.60792100
 H                 -4.06237400    2.60083900   -1.70608800
 C                 -4.06505900    0.50694000   -1.29413700
 H                 -5.13595800    0.44479700   -1.15124600
 C                 -3.28645500   -0.66056600   -1.15381200
 C                 -3.89333400   -1.89408800   -0.83337800
 H                 -4.96798200   -1.93349300   -0.71275300
 C                 -3.13154200   -3.03146000   -0.70336200
 H                 -3.59990700   -3.98111500   -0.48658900
 C                 -1.74674400   -2.96436900   -0.85229400
 H                 -1.18249700   -3.87911600   -0.75586400
 C                 -1.09590700   -1.76591100   -1.15044700
 C                 -1.87893400   -0.59517000   -1.34050300
 C                 -0.93534600    0.74322000    1.67791900
 C                 -0.39406800   -0.55356700    1.91184000
 C                 -1.26662800   -1.59825400    2.19469200
 H                 -0.88949500   -2.59954300    2.33598500
 C                 -2.64439200   -1.39466500    2.31974900
 H                 -3.28731500   -2.23121900    2.55293700
 C                 -3.17037200   -0.13873200    2.15710700
 H                 -4.23283000    0.03370300    2.26969000
 C                 -2.33277300    0.95169100    1.83183400
 C                 -2.87097800    2.24317700    1.66330200
 H                 -3.93304400    2.39193500    1.80652600
 C                 -2.05126100    3.29871900    1.34167800
 H                 -2.45876900    4.29412200    1.23432700
 C                 -0.68499600    3.09013700    1.14801800
 H                 -0.07343200    3.94461700    0.90187400
 C                 -0.10566900    1.83267300    1.29936000
 C                  1.32211900    1.60259900    1.09747600
 C                  2.17169500    2.59312300    0.61734700
 H                  1.77904400    3.55694900    0.33287700
 C                  3.54530200    2.38303400    0.48613400
 H                  4.17249500    3.18074000    0.11376100
 C                  4.09851200    1.17732300    0.84725400
 H                  5.16611700    1.01636100    0.77420300
 C                  3.27965100    0.13419500    1.32497400
 C                  3.84227600   -1.10247700    1.70819700
 H                  4.91476500   -1.23195700    1.64587600
 C                  3.04039000   -2.11440900    2.18035200
 H                  3.47437500   -3.05061900    2.50185300
 C                  1.65853900   -1.93822200    2.24322600
 H                  1.06140200   -2.75029000    2.62845500
 C                  1.05097100   -0.74266300    1.85741800
 C                  1.87546900    0.33117900    1.42495300


[TS]3•+ 

 C                 -0.62596300    0.04437800    1.82488500
 C                 -0.18083500   -1.28176600    1.57256200
 C                 -1.12865400   -2.31793300    1.56892700
 H                 -0.82770000   -3.32821700    1.34238700
 C                 -2.46758100   -2.08843000    1.85222100
 H                 -3.16649000   -2.91123900    1.84027600
 C                 -2.89965800   -0.80976800    2.14059100
 H                 -3.94041300   -0.61961700    2.36530200
 C                 -1.99525100    0.27143900    2.13562300
 C                 -2.43993100    1.57020100    2.43027700
 H                 -3.48177400    1.72724700    2.67369400
 C                 -1.55419900    2.63263600    2.40936200
 H                 -1.89528000    3.63003100    2.64696300
 C                 -0.22518700    2.42199500    2.07703600
 H                  0.43589600    3.27405400    2.06786400
 C                  0.26855900    1.14258000    1.77704800
 C                  1.65668900    0.91089600    1.43577100
 C                  2.57428600    1.95810800    1.29254100
 H                  2.24915400    2.98216900    1.38119400
 C                  3.91770200    1.72270400    1.02207100
 H                  4.59589800    2.55771700    0.92125900
 C                  4.38016700    0.43049700    0.89373200
 H                  5.42713100    0.23798200    0.70080800
 C                  3.49367000   -0.65814800    1.00731800
 C                  3.96482200   -1.97860400    0.87559600
 H                  5.01880900   -2.14445700    0.69693700
 C                  3.09658500   -3.04676800    0.98110600
 H                  3.46400600   -4.05904000    0.89398400
 C                  1.74496300   -2.82141300    1.20122200
 H                  1.09627900   -3.67895800    1.28484100
 C                  1.22330900   -1.52427200    1.33583800
 C                  2.11531200   -0.42197500    1.25845300
 C                  0.63238600    0.50649100   -1.79756300
 C                  0.21271800   -0.85742500   -1.80740300
 C                  1.15749000   -1.83934900   -2.03298800
 H                  0.87573500   -2.88141400   -2.02811600
 C                  2.50232400   -1.52926200   -2.29490300
 H                  3.20337100   -2.33037800   -2.48476600
 C                  2.91244200   -0.22610900   -2.32856700
 H                  3.94099100    0.02729100   -2.55139300
 C                  1.99117900    0.81798300   -2.07952500
 C                  2.40831500    2.16773800   -2.12111400
 H                  3.44044100    2.38941900   -2.35973100
 C                  1.51153600    3.17147100   -1.87987000
 H                  1.82017300    4.20663000   -1.93318000
 C                  0.17409600    2.86657200   -1.57616800
 H                 -0.50243700    3.69058900   -1.40786300
 C                 -0.28346000    1.56438700   -1.52584700
 C                 -1.68528900    1.23605700   -1.20720800
 C                 -2.60693100    2.20573600   -0.86840600
 H                 -2.31174500    3.24153100   -0.80141900
 C                 -3.95138300    1.89272300   -0.60845300
 H                 -4.64241000    2.68761900   -0.36260200
 C                 -4.38840300    0.59927500   -0.69667900
 H                 -5.42873500    0.35172700   -0.52904000
 C                 -3.48426600   -0.43343100   -1.03365300
 C                 -3.93191800   -1.77131300   -1.14675900
 H                 -4.98000300   -1.98764200   -0.98447100
 C                 -3.05498600   -2.76411200   -1.48752300
 H                 -3.39919500   -3.78247700   -1.60502200
 C                 -1.70021400   -2.46543600   -1.70136300
 H                 -1.04686300   -3.27471500   -1.99019800
 C                 -1.20885500   -1.17568300   -1.58916000
 C                 -2.11639000   -0.12364100   -1.27197900


[(C20H12)2]A• 

 C                 -1.75522800    1.24445500   -1.25555300
 C                 -0.33741900    1.24369300   -1.60854600
 C                  0.33635000   -0.00066800   -1.78764000
 C                 -1.75679800   -1.24353700   -1.25671300
 C                 -0.33890700   -1.24427100   -1.60937700
 C                 -2.43062700    0.00077900   -1.06920300
 C                  1.72292100   -0.00137100   -2.13311600
 C                 -2.47590100    2.42536300   -1.09436400
 H                 -1.99664100    3.37961200   -1.24875200
 C                 -3.80771200    0.00139500   -0.69222300
 C                  2.40299300   -1.22888100   -2.28744500
 H                  3.45987900   -1.21386600   -2.52069500
 C                 -2.47881700   -2.42375200   -1.09668600
 H                 -2.00063000   -3.37839900   -1.25197200
 C                 -4.47990500    1.23108700   -0.51089100
 H                 -5.52380800    1.21708600   -0.22008200
 C                  2.40403900    1.22540200   -2.28858600
 H                  3.46058300    1.20939700   -2.52328300
 C                 -3.82283300    2.41685200   -0.72873700
 H                 -4.34395100    3.35840300   -0.60242500
 C                 -4.48152600   -1.22765500   -0.51260400
 H                 -5.52547500   -1.21264200   -0.22201200
 C                  0.38216200   -2.42691100   -1.76738400
 H                 -0.09612300   -3.38154200   -1.60961400
 C                  1.73689200   -2.41604000   -2.09993700
 H                  2.26900800   -3.35522800   -2.18896500
 C                  1.73915600    2.41326500   -2.10120700
 H                  2.27204400    3.35192200   -2.19120500
 C                  0.38478700    2.42553600   -1.76733500
 H                 -0.09249600    3.38069600   -1.60973100
 C                 -3.82585400   -2.41401300   -0.73146800
 H                 -4.34813200   -3.35506900   -0.60627400
 C                  1.75684900   -1.24358200    1.25678500
 C                  0.33867100   -1.24433900    1.60835100
 C                 -0.33632600   -0.00075600    1.78783500
 C                  1.75522800    1.24441900    1.25551100
 C                  0.33755700    1.24360700    1.60920100
 C                  2.43080900    0.00074500    1.06980800
 C                 -1.72282600   -0.00152900    2.13351500
 C                  2.47900600   -2.42380100    1.09743200
 H                  2.00087100   -3.37841600    1.25309000
 C                  3.80786300    0.00133700    0.69283800
 C                 -2.40393800    1.22528100    2.28907700
 H                 -3.46066400    1.20916900    2.52296500
 C                  2.47548500    2.42533700    1.09280400
 H                  1.99590400    3.37964600    1.24576800
 C                  4.48173300   -1.22769600    0.51346000
 H                  5.52565700   -1.21270700    0.22278000
 C                 -2.40294600   -1.22900900    2.28755200
 H                 -3.45955100   -1.21413000    2.52207200
 C                  3.82612400   -2.41406800    0.73254300
 H                  4.34853100   -3.35510300    0.60775100
 C                  4.47984900    1.23104600    0.51058000
 H                  5.52373400    1.21700100    0.21971400
 C                 -0.38446800    2.42544200    1.76877300
 H                  0.09297900    3.38066300    1.61207700
 C                 -1.73896600    2.41314400    2.10222700
 H                 -2.27181200    3.35180500    2.19240900
 C                 -1.73716600   -2.41614200    2.09863300
 H                 -2.26942100   -3.35529900    2.18711500
 C                 -0.38262600   -2.42695600    1.76538500
 H                  0.09541400   -3.38152200    1.60644100
 C                  3.82246200    2.41681400    0.72722500
 H                  4.34321500    3.35840700    0.59971100


[(C20H12)2]B•

 C                  2.66917200    1.24479700    0.79499900
 C                  3.37366100    2.42704900    0.56638900
 H                  2.91570200    3.38122700    0.77575700
 C                  4.66551600    2.41687900    0.04058900
 H                  5.17175900    3.35824000   -0.13730300
 C                  5.29562500    1.23137200   -0.25467700
 H                  6.29833100    1.21898900   -0.66440100
 C                  4.64727800    0.00149600    0.00026300
 C                  5.29669200   -1.22729900   -0.25696700
 H                  6.29939600   -1.21329600   -0.66664600
 C                  4.66753400   -2.41393600    0.03591000
 H                  5.17449600   -3.35452600   -0.14400200
 C                  3.37578000   -2.42620600    0.56182800
 H                  2.91845400   -3.38120000    0.76886400
 C                  2.67039600   -1.24497700    0.79305400
 C                  3.32073200    0.00042400    0.53439200
 C                  1.29132600    1.24218200    1.27814900
 C                  0.57980300    2.42237600    1.48887800
 H                  1.04849600    3.37825000    1.31087600
 C                 -0.75157800    2.41262500    1.90598000
 H                 -1.27881800    3.35023800    2.03151400
 C                 -1.41004400    1.22339100    2.10324900
 H                 -2.45678200    1.20609500    2.38110200
 C                 -0.73515600   -0.00262900    1.91677500
 C                 -1.40831800   -1.22963500    2.10297300
 H                 -2.45501700   -1.21382000    2.38106000
 C                 -0.74820000   -2.41788400    1.90536200
 H                 -1.27369100   -3.35638400    2.03168900
 C                  0.58306700   -2.42560000    1.48778900
 H                  1.05320500   -3.38079900    1.30994700
 C                  1.29286400   -1.24441500    1.27709900
 C                  0.63030000   -0.00159400    1.49799300
 C                 -2.66971400    1.24552900   -0.79412300
 C                 -3.37468700    2.42733000   -0.56462100
 H                 -2.91738700    3.38182300   -0.77401000
 C                 -4.66619900    2.41622900   -0.03800800
 H                 -5.17281700    3.35724000    0.14067300
 C                 -5.29559000    1.23025300    0.25694600
 H                 -6.29807300    1.21718000    0.66719400
 C                 -4.64693600    0.00081600    0.00063600
 C                 -5.29584900   -1.22844400    0.25685700
 H                 -6.29835000   -1.21518500    0.66705400
 C                 -4.66663000   -2.41458200   -0.03800900
 H                 -5.17338300   -3.35550200    0.14075500
 C                 -3.37512300   -2.42588100   -0.56450100
 H                 -2.91780300   -3.38043100   -0.77355300
 C                 -2.66996300   -1.24420100   -0.79417400
 C                 -3.32062500    0.00071200   -0.53408600
 C                 -1.29205600    1.24378400   -1.27777400
 C                 -0.58089500    2.42439300   -1.48722900
 H                 -1.04968500    3.37991400   -1.30758000
 C                  0.75037500    2.41556900   -1.90473400
 H                  1.27727300    3.35351100   -2.02922700
 C                  1.40912700    1.22678100   -2.10360000
 H                  2.45573000    1.21009600   -2.38199400
 C                  0.73481900    0.00033500   -1.91778700
 C                  1.40865100   -1.22622800   -2.10438800
 H                  2.45524800   -1.20975600   -2.38281500
 C                  0.74941900   -2.41491000   -1.90638000
 H                  1.27588600   -3.35298000   -2.03175200
 C                 -0.58179500   -2.42353800   -1.48869100
 H                 -1.05113200   -3.37902400   -1.31028900
 C                 -1.29241300   -1.24279600   -1.27815200
 C                 -0.63053800    0.00044900   -1.49869600


[(C20H12)2]C•

 C                  1.36647600   -0.41793600    1.68959400
 C                  1.05879600    0.97713200    1.66659800
 C                  2.10662700    1.88810500    1.57379500
 H                  1.90234300    2.94390500    1.48698200
 C                  3.43970000    1.47450900    1.54957500
 H                  4.22181500    2.21892700    1.46452900
 C                  3.75680200    0.13931200    1.59231600
 H                  4.78754200   -0.19205100    1.56023200
 C                  2.73212600   -0.83335800    1.66409800
 C                  3.04120000   -2.20911900    1.68999600
 H                  4.08156900   -2.50990800    1.65878400
 C                  2.03508400   -3.14518000    1.77262200
 H                  2.27602400   -4.20080900    1.81165800
 C                  0.70004400   -2.74748200    1.78303000
 H                 -0.06105700   -3.51118900    1.83595500
 C                  0.33628400   -1.40271600    1.72029600
 C                 -1.06044600   -0.97874000    1.66519400
 C                 -2.10825300   -1.88960800    1.57105800
 H                 -1.90394700   -2.94533100    1.48344100
 C                 -3.44130100   -1.47595800    1.54642400
 H                 -4.22338700   -2.22028500    1.46031700
 C                 -3.75840500   -0.14078700    1.59012000
 H                 -4.78911900    0.19062100    1.55768500
 C                 -2.73375300    0.83178800    1.66345400
 C                 -3.04280500    2.20754300    1.69039100
 H                 -4.08313300    2.50840200    1.65844600
 C                 -2.03673500    3.14350300    1.77446700
 H                 -2.27766800    4.19910900    1.81415700
 C                 -0.70170200    2.74577200    1.78529300
 H                  0.05939300    3.50940500    1.83937000
 C                 -0.33795900    1.40106300    1.72144700
 C                 -1.36813700    0.41632000    1.68936300
 C                 -1.36603000   -0.41666000   -1.68945000
 C                 -1.05878000    0.97853500   -1.66625400
 C                 -2.10793800    1.88980300   -1.57567000
 H                 -1.90422700    2.94587200   -1.49090800
 C                 -3.44019400    1.47558000   -1.55343300
 H                 -4.22307300    2.21963700   -1.47103000
 C                 -3.75701900    0.13972700   -1.59567300
 H                 -4.78781400   -0.19180200   -1.56561300
 C                 -2.73210000   -0.83269600   -1.66518900
 C                 -3.04050900   -2.20862200   -1.68963400
 H                 -4.08081100   -2.50989300   -1.65990300
 C                 -2.03345100   -3.14468600   -1.76978400
 H                 -2.27425000   -4.20046100   -1.80783100
 C                 -0.69900400   -2.74704900   -1.78005900
 H                  0.06228000   -3.51060700   -1.83220100
 C                 -0.33536700   -1.40109700   -1.71951400
 C                  1.06040100   -0.97694800   -1.66628900
 C                  2.10951100   -1.88828100   -1.57582000
 H                  1.90574700   -2.94435400   -1.49119900
 C                  3.44176100   -1.47408300   -1.55277800
 H                  4.22458700   -2.21820300   -1.47042400
 C                  3.75862700   -0.13821400   -1.59418000
 H                  4.78940900    0.19329400   -1.56351200
 C                  2.73373800    0.83426600   -1.66358900
 C                  3.04215100    2.21019800   -1.68711000
 H                  4.08244300    2.51145800   -1.65678300
 C                  2.03513800    3.14633100   -1.76713900
 H                  2.27598200    4.20211900   -1.80447800
 C                  0.70069300    2.74871400   -1.77821000
 H                 -0.06055400    3.51231300   -1.83022300
 C                  0.33703700    1.40272500   -1.71860700
 C                  1.36767500    0.41826400   -1.68865700


[(C20H12)2]A

 C                 -2.02375000    1.98519900   -0.30352400
 C                 -0.63495600    2.45425300   -0.47428800
 C                  0.29701600    1.63347300   -1.17611400
 C                 -1.46873700   -0.10526900   -1.53468100
 C                 -0.07895900    0.36079100   -1.69851200
 C                 -2.40420700    0.72059800   -0.84279900
 C                  1.63309100    2.08824400   -1.34778700
 C                 -2.97160400    2.73085700    0.36795700
 H                 -2.71659500    3.69277900    0.78562700
 C                 -3.74296800    0.26986200   -0.68106100
 C                  2.57020100    1.27438900   -2.02378500
 H                  3.58709100    1.62879500   -2.13305600
 C                 -1.89754600   -1.31864600   -2.03194900
 H                 -1.21281700   -1.97048800   -2.55134800
 C                 -4.67457200    1.07220800    0.01641500
 H                 -5.69015600    0.71508100    0.13101000
 C                  2.01882100    3.34522400   -0.82953000
 H                  3.04063200    3.67434500   -0.96770300
 C                 -4.29136800    2.27844600    0.53160400
 H                 -5.00143100    2.89772600    1.06334200
 C                 -4.13088900   -0.98230200   -1.21044600
 H                 -5.15466200   -1.31024500   -1.08134700
 C                  0.87750000   -0.39815700   -2.34197700
 H                  0.63119900   -1.37637100   -2.72546300
 C                  2.19617900    0.05370700   -2.50943300
 H                  2.91543800   -0.58246900   -3.00627400
 C                  1.11547000    4.11748500   -0.15584600
 H                  1.40630500    5.07956300    0.24444400
 C                 -0.20369600    3.66770000    0.02319600
 H                 -0.88452000    4.31248400    0.55790700
 C                 -3.22150300   -1.75782000   -1.87219400
 H                 -3.51010400   -2.71992500   -2.27364900
 C                  2.02390900   -1.98395500    0.30226700
 C                  0.63597000   -2.45487300    0.47491500
 C                 -0.29665700   -1.63443700    1.17629000
 C                  1.46817500    0.10505800    1.53560400
 C                  0.07828400   -0.36114100    1.69793000
 C                  2.40382500   -0.71960500    0.84250200
 C                 -1.63238100   -2.09012000    1.34819700
 C                  2.97153500   -2.72774400   -0.37161800
 H                  2.71664000   -3.68894300   -0.79101400
 C                  3.74227300   -0.26797500    0.68070600
 C                 -2.57048700   -1.27600800    2.02247900
 H                 -3.58715700   -1.63105600    2.13170800
 C                  1.89695200    1.31736200    2.03548600
 H                  1.21238800    1.96769000    2.55700600
 C                  4.67382900   -1.06872100   -0.01866400
 H                  5.68916400   -0.71090200   -0.13331900
 C                 -2.01686400   -3.34814100    0.83154300
 H                 -3.03840600   -3.67800700    0.96994300
 C                  4.29084800   -2.27422400   -0.53574200
 H                  5.00078700   -2.89210600   -1.06927000
 C                  4.12996400    0.98342500    1.21207900
 H                  5.15351000    1.31206100    1.08292900
 C                 -0.87919900    0.39819300    2.33942000
 H                 -0.63387300    1.37723800    2.72141200
 C                 -2.19774600   -0.05422900    2.50637200
 H                 -2.91789100    0.58233800    3.00143000
 C                 -1.11260900   -4.12058600    0.15928100
 H                 -1.40237600   -5.08365000   -0.23940500
 C                  0.20609400   -3.66968000   -0.02043700
 H                  0.88770500   -4.31472900   -0.55381800
 C                  3.22073400    1.75720700    1.87605200
 H                  3.50929500    2.71850700    2.27946400

[(C20H12)2]B

 C                  2.60459800    1.23665400    0.87169900
 C                  3.28323200    2.41300900    0.62534100
 H                  2.81852800    3.36468100    0.83186500
 C                  4.58037800    2.42295200    0.08793300
 H                  5.07192400    3.36962800   -0.09212100
 C                  5.21407900    1.24810400   -0.20575500
 H                  6.21345800    1.24272500   -0.62157900
 C                  4.57172800    0.01374500    0.04598900
 C                  5.22825300   -1.20650100   -0.23610700
 H                  6.22730200   -1.17942300   -0.65188100
 C                  4.60822900   -2.39551000    0.02841700
 H                  5.11037000   -3.33167500   -0.17574800
 C                  3.31172600   -2.41390900    0.56711900
 H                  2.85818100   -3.37574200    0.75009200
 C                  2.61995600   -1.25191500    0.84341400
 C                  3.25793400   -0.00062600    0.59188100
 C                  1.22076800    1.22184600    1.37956800
 C                  0.51894300    2.38353500    1.63015600
 H                  0.98359700    3.34553300    1.47655100
 C                 -0.81513600    2.36621100    2.06743500
 H                 -1.33216800    3.30164800    2.23449000
 C                 -1.46193000    1.17767900    2.25551000
 H                 -2.50012100    1.15038200    2.56172900
 C                 -0.78348800   -0.04197300    2.03217000
 C                 -1.44457300   -1.27471500    2.23426900
 H                 -2.48252500   -1.26723400    2.54237300
 C                 -0.78110400   -2.45057500    2.02530500
 H                 -1.28378100   -3.39619500    2.17842100
 C                  0.55252000   -2.44139300    1.58642700
 H                  1.03069700   -3.39400700    1.41674500
 C                  1.23750700   -1.26571600    1.35513300
 C                  0.56831400   -0.02857100    1.58996500
 C                 -2.61496900    1.25571400   -0.84878800
 C                 -3.30302500    2.42165700   -0.58018000
 H                 -2.84635700    3.38085800   -0.76917000
 C                 -4.60003200    2.41082000   -0.04238400
 H                 -5.09911600    3.34987400    0.15592200
 C                 -5.22439400    1.22551900    0.22841400
 H                 -6.22376500    1.20427400    0.64375200
 C                 -4.57220400    0.00138200   -0.04690300
 C                 -5.21921200   -1.22925200    0.21093600
 H                 -6.21882300   -1.21805900    0.62608700
 C                 -4.58947700   -2.40796500   -0.07581100
 H                 -5.08430200   -3.35189600    0.10959700
 C                 -3.29219100   -2.40558000   -0.61290500
 H                 -2.83045300   -3.36002500   -0.81315500
 C                 -2.60958100   -1.23298800   -0.86624600
 C                 -3.25807000    0.00807500   -0.59211300
 C                 -1.23138300    1.26176100   -1.35751600
 C                 -0.53972200    2.43371800   -1.58804900
 H                 -1.01283100    3.38889900   -1.41850500
 C                  0.79444700    2.43559900   -2.02517000
 H                  1.30308200    3.37830900   -2.17647400
 C                  1.45150300    1.25609200   -2.23398800
 H                  2.48969200    1.24302400   -2.54113200
 C                  0.78369500    0.02700600   -2.03193800
 C                  1.45561300   -1.19635900   -2.25486300
 H                  2.49356300   -1.17460100   -2.56233100
 C                  0.80274500   -2.38132300   -2.06545100
 H                  1.31443900   -3.31965700   -2.23280100
 C                 -0.53100100   -2.39137400   -1.62678000
 H                 -1.00055800   -3.35085400   -1.47243800
 C                 -1.22653600   -1.22590200   -1.37646800
 C                 -0.56814800    0.02099000   -1.58971400


[(C20H12)2]C

 C                  1.37529900   -0.40962700    1.66192000
 C                  1.05951700    0.98300600    1.66603900
 C                  2.09374300    1.89505700    1.68801900
 H                  1.88907900    2.95420800    1.68812100
 C                  3.43923400    1.49159400    1.70525200
 H                  4.21633800    2.24404600    1.72022500
 C                  3.75977600    0.16432100    1.69204900
 H                  4.79249400   -0.16043300    1.69655100
 C                  2.73839100   -0.81332000    1.66840400
 C                  3.06306400   -2.18757800    1.64488600
 H                  4.10603900   -2.47779300    1.64732800
 C                  2.07087900   -3.12770700    1.61268700
 H                  2.31514500   -4.18158500    1.59173100
 C                  0.72358800   -2.73335600    1.61143100
 H                 -0.02784600   -3.50749300    1.58384500
 C                  0.35353700   -1.40348100    1.64589700
 C                 -1.06046300   -0.98461000    1.66495500
 C                 -2.09468200   -1.89668900    1.68655000
 H                 -1.88996700   -2.95583500    1.68668400
 C                 -3.44017400   -1.49326500    1.70360800
 H                 -4.21727600   -2.24572200    1.71821400
 C                 -3.76073100   -0.16597900    1.69088500
 H                 -4.79345600    0.15875300    1.69529600
 C                 -2.73936000    0.81167600    1.66808100
 C                 -3.06403800    2.18597300    1.64571300
 H                 -4.10702100    2.47615800    1.64784400
 C                 -2.07183700    3.12612900    1.61512200
 H                 -2.31607900    4.18002900    1.59510800
 C                 -0.72453500    2.73180400    1.61426400
 H                  0.02686700    3.50604300    1.58857400
 C                 -0.35448000    1.40189200    1.64704100
 C                 -1.37625600    0.40801700    1.66159800
 C                 -1.37529800   -0.40800500   -1.66232400
 C                 -1.05950200    0.98464000   -1.66565700
 C                 -2.09373000    1.89669400   -1.68718800
 H                 -1.88911400    2.95585100   -1.68661500
 C                 -3.43922400    1.49322500   -1.70455700
 H                 -4.21633300    2.24568000   -1.71909100
 C                 -3.75977100    0.16594900   -1.69205700
 H                 -4.79249300   -0.15879200   -1.69668000
 C                 -2.73838400   -0.81170900   -1.66905500
 C                 -3.06305100   -2.18598100   -1.64647300
 H                 -4.10602500   -2.47619100   -1.64908400
 C                 -2.07086000   -3.12613500   -1.61497700
 H                 -2.31512500   -4.18002900   -1.59476200
 C                 -0.72358300   -2.73177200   -1.61346300
 H                  0.02786200   -3.50591600   -1.58640500
 C                 -0.35353900   -1.40186600   -1.64700200
 C                  1.06045700   -0.98300000   -1.66573600
 C                  2.09467500   -1.89506200   -1.68786600
 H                  1.88998700   -2.95421300   -1.68875500
 C                  3.44016900   -1.49160800   -1.70445700
 H                  4.21727600   -2.24405400   -1.71942900
 C                  3.76072600   -0.16433700   -1.69072700
 H                  4.79345100    0.16039600   -1.69475400
 C                  2.73934700    0.81331200   -1.66740100
 C                  3.06401500    2.18757700   -1.64394400
 H                  4.10699400    2.47778200   -1.64600000
 C                  2.07182000    3.12772000   -1.61249300
 H                  2.31607400    4.18160600   -1.59174400
 C                  0.72452200    2.73337700   -1.61183200
 H                 -0.02691300    3.50753800   -1.58507400
 C                  0.35448900    1.40349100   -1.64598900
 C                  1.37625600    0.40962700   -1.66139100


[(C20H12)2]A2+

 C                  1.40243600    2.23114100    0.33926600
 C                 -0.01571800    2.49368500    0.43986700
 C                 -0.84125600    1.58491000    1.15521200
 C                  1.12102900    0.17486400    1.69143600
 C                 -0.30130500    0.42648700    1.77559100
 C                  1.94555200    1.08160000    0.97298300
 C                 -2.23331200    1.85360000    1.27336600
 C                  2.27633800    3.09551000   -0.34687000
 H                  1.89885800    3.98427900   -0.82725500
 C                  3.34722000    0.84647000    0.90810500
 C                 -3.05915300    0.96966500    1.99575200
 H                 -4.11242200    1.19662200    2.09478900
 C                  1.72353900   -0.92912200    2.31657900
 H                  1.12896600   -1.62529500    2.88615500
 C                  4.17651000    1.74339600    0.20835600
 H                  5.24271900    1.56210600    0.17808200
 C                 -2.77569600    3.01428000    0.68963500
 H                 -3.83179700    3.21837800    0.80537900
 C                  3.63982300    2.85669200   -0.41387700
 H                  4.28162700    3.55128400   -0.93621500
 C                  3.90251300   -0.27192100    1.55994500
 H                  4.97269300   -0.42645800    1.52220000
 C                 -1.17151800   -0.42846100    2.47170300
 H                 -0.79182500   -1.31211100    2.95976200
 C                 -2.52889600   -0.16010900    2.58613600
 H                 -3.16183700   -0.82881300    3.15107000
 C                 -1.96553000    3.89579500   -0.00214700
 H                 -2.38105700    4.79519800   -0.43294900
 C                 -0.60913200    3.63557000   -0.12777800
 H                 -0.00798600    4.35576700   -0.65997100
 C                  3.09247000   -1.14957500    2.25468500
 H                  3.52223300   -1.99800600    2.76728800
 C                 -1.40118600   -2.23120500   -0.33793900
 C                  0.01692000   -2.49330800   -0.44027700
 C                  0.84140300   -1.58392700   -1.15609100
 C                 -1.12227200   -0.17535400   -1.69126200
 C                  0.30032300   -0.42558000   -1.77561800
 C                 -1.94562600   -1.08239100   -0.97185600
 C                  2.23348400   -1.85190200   -1.27556700
 C                 -2.27387400   -3.09549900    0.34985000
 H                 -1.89533100   -3.98348500    0.83084800
 C                 -3.34744600   -0.84837000   -0.90625600
 C                  3.05839000   -0.96696600   -1.99780100
 H                  4.11164300   -1.19345800   -2.09804300
 C                 -1.72614600    0.92727900   -2.31742300
 H                 -1.13255600    1.62325900   -2.88826100
 C                 -4.17551900   -1.74535600   -0.20513400
 H                 -5.24185400   -1.56490200   -0.17426000
 C                  2.77681000   -3.01281400   -0.69316000
 H                  3.83287900   -3.21645100   -0.81002100
 C                 -3.63747300   -2.85758900    0.41782000
 H                 -4.27831300   -3.55212400    0.94141800
 C                 -3.90410600    0.26890500   -1.55885100
 H                 -4.97439800    0.42254800   -1.52061000
 C                  1.16969800    0.43064600   -2.47118000
 H                  0.78927100    1.31471900   -2.95790900
 C                  2.52720200    0.16325500   -2.58648900
 H                  3.15948200    0.83298700   -3.15094700
 C                  1.96759100   -3.89516100   -0.00131500
 H                  2.38382900   -4.79478400    0.42834000
 C                  0.61125600   -3.63544200    0.12592500
 H                  0.01085400   -4.35627700    0.65809700
 C                 -3.09527000    1.14649000   -2.25507100
 H                 -3.52610800    1.99389500   -2.76847000


[(C20H12)2]B2+

 C                 -2.43025500   -1.23762800    0.86598300
 C                 -3.13550000   -2.42721300    0.61073000
 H                 -2.66801100   -3.38431200    0.77989800
 C                 -4.44765000   -2.42214400    0.15881400
 H                 -4.96191800   -3.35726500   -0.00838900
 C                 -5.09459700   -1.22109500   -0.06125100
 H                 -6.12065400   -1.20708800   -0.40359800
 C                 -4.42945600   -0.00004900    0.16529100
 C                 -5.09482800    1.22093600   -0.06089800
 H                 -6.12088200    1.20683100   -0.40325100
 C                 -4.44811500    2.42203700    0.15954400
 H                 -4.96257200    3.35711100   -0.00734100
 C                 -3.13596200    2.42722700    0.61145400
 H                 -2.66870600    3.38437300    0.78098700
 C                 -2.43046000    1.23770700    0.86628500
 C                 -3.08698700    0.00001300    0.63660800
 C                 -1.07081600   -1.23849000    1.35668400
 C                 -0.37147300   -2.42870900    1.62545100
 H                 -0.85101700   -3.38455900    1.48590600
 C                  0.93015100   -2.42186900    2.10552500
 H                  1.42663300   -3.35658300    2.32340400
 C                  1.58187300   -1.22135300    2.31606700
 H                  2.59656600   -1.20728700    2.69186400
 C                  0.92475700    0.00015500    2.07138700
 C                  1.58157300    1.22170800    2.31670300
 H                  2.59607100    1.20767700    2.69302700
 C                  0.92971200    2.42216800    2.10638000
 H                  1.42583800    3.35691400    2.32493700
 C                 -0.37180700    2.42889500    1.62598400
 H                 -0.85139900    3.38470900    1.48637600
 C                 -1.07098900    1.23864800    1.35694400
 C                 -0.41434600    0.00010200    1.58872200
 C                  2.43026200   -1.23771100   -0.86576500
 C                  3.13535200   -2.42724600   -0.60982700
 H                  2.66758100   -3.38438800   -0.77795300
 C                  4.44764200   -2.42209100   -0.15831800
 H                  4.96179900   -3.35718600    0.00938000
 C                  5.09485200   -1.22100700    0.06077000
 H                  6.12103200   -1.20694500    0.40274500
 C                  4.42974800   -0.00000100   -0.16608400
 C                  5.09524600    1.22102500    0.05950700
 H                  6.12143800    1.20698600    0.40144600
 C                  4.44842800    2.42208700   -0.16084800
 H                  4.96295000    3.35719000    0.00567100
 C                  3.13604600    2.42719100   -0.61208700
 H                  2.66859400    3.38429300   -0.78131700
 C                  2.43047900    1.23762700   -0.86648400
 C                  3.08711400   -0.00003200   -0.63693200
 C                  1.07079400   -1.23862300   -1.35642000
 C                  0.37166500   -2.42886400   -1.62567500
 H                  0.85142700   -3.38467100   -1.48659900
 C                 -0.92993600   -2.42210700   -2.10581100
 H                 -1.42610400   -3.35682600   -2.32439100
 C                 -1.58188400   -1.22163500   -2.31591400
 H                 -2.59652800   -1.20761600   -2.69184500
 C                 -0.92497500   -0.00009900   -2.07082000
 C                 -1.58196000    1.22140800   -2.31587200
 H                 -2.59658000    1.20734300   -2.69186100
 C                 -0.93013000    2.42190700   -2.10557500
 H                 -1.42639300    3.35661800   -2.32396600
 C                  0.37145100    2.42871500   -1.62538000
 H                  0.85100300    3.38455600   -1.48579700
 C                  1.07077300    1.23850000   -1.35650300
 C                  0.41417900   -0.00006900   -1.58825700


[(C20H12)2]C2+

C                  2.31631100   -0.42958100    1.10748100
 C                  2.03526300    0.96177800    1.17172800
 C                  3.07235500    1.87050100    0.89361100
 H                  2.89670200    2.93282300    0.95174200
 C                  4.35009100    1.44427300    0.56025000
 H                  5.12624100    2.17164500    0.37073200
 C                  4.63196100    0.09259000    0.49824600
 H                  5.63052700   -0.24724200    0.25779600
 C                  3.63017600   -0.86042700    0.77208800
 C                  3.92962100   -2.23476300    0.73224500
 H                  4.93617000   -2.54925400    0.49093800
 C                  2.95337200   -3.17200700    1.01618200
 H                  3.19057600   -4.22596100    1.00177700
 C                  1.67060100   -2.75874200    1.34570500
 H                  0.94352000   -3.51953400    1.58198600
 C                  1.32034300   -1.39915100    1.40098900
 C                 -0.01032800   -0.96115900    1.76072300
 C                 -1.03755600   -1.86778800    2.07487800
 H                 -0.85349000   -2.92999800    2.05225000
 C                 -2.30410000   -1.44059200    2.44245400
 H                 -3.06157200   -2.16813000    2.69590700
 C                 -2.58710100   -0.08804600    2.50418300
 H                 -3.56717600    0.25393300    2.80850000
 C                 -1.59590000    0.86057200    2.19450500
 C                 -1.88240900    2.23843300    2.27512100
 H                 -2.87204500    2.55263600    2.57896000
 C                 -0.90650200    3.17522200    1.99446400
 H                 -1.12249100    4.23058700    2.07933100
 C                  0.36689900    2.76032700    1.62843900
 H                  1.10563900    3.52112900    1.43332000
 C                  0.70651000    1.39919200    1.53334200
 C                 -0.29334600    0.42938000    1.81723400
 C                 -2.31652900   -0.43094100   -1.10729400
 C                 -2.03516700    0.96025900   -1.17332300
 C                 -3.07207700    1.86962900   -0.89664100
 H                 -2.89610400    2.93181600   -0.95589600
 C                 -4.34993800    1.44411100   -0.56284800
 H                 -5.12598100    2.17190100   -0.37448900
 C                 -4.63210100    0.09257300   -0.49895500
 H                 -5.63074200   -0.24669900   -0.25802200
 C                 -3.63050300   -0.86104200   -0.77138800
 C                 -3.93021900   -2.23525900   -0.72954200
 H                 -4.93684600   -2.54919000   -0.48783700
 C                 -2.95412700   -3.17311200   -1.01198800
 H                 -3.19149100   -4.22701400   -0.99595800
 C                 -1.67125500   -2.76055700   -1.34205100
 H                 -0.94425200   -3.52185500   -1.57691700
 C                 -1.32075300   -1.40112200   -1.39945400
 C                  0.01002500   -0.96393900   -1.75978600
 C                  1.03687200   -1.87117900   -2.07336800
 H                  0.85232600   -2.93330200   -2.05029400
 C                  2.30363100   -1.44472800   -2.44110400
 H                  3.06081500   -2.17274200   -2.69403500
 C                  2.58719400   -0.09234100   -2.50368900
 H                  3.56748700    0.24905100   -2.80797100
 C                  1.59626300    0.85686200   -2.19499300
 C                  1.88327500    2.23457500   -2.27689000
 H                  2.87283000    2.54810100   -2.58168100
 C                  0.90767700    3.17193900   -1.99714900
 H                  1.12386700    4.22716800   -2.08321100
 C                 -0.36595800    2.75778100   -1.63104100
 H                 -1.10450100    3.51904400   -1.43692700
 C                 -0.70608800    1.39686000   -1.53478400
 C                  0.29351400    0.42646500   -1.81758400

 
[(C20H12)2]A/B2

 C                 -2.75280100    1.24466700   -0.76041300
 C                 -1.39174500    1.24391600   -1.25583800
 C                 -0.73035400    0.00068500   -1.48662300
 C                 -2.75233800   -1.24449100   -0.76120700
 C                 -1.39115300   -1.24292400   -1.25625900
 C                 -3.40594000   -0.00011300   -0.50120900
 C                  0.63562600    0.00105400   -1.92373200
 C                 -3.45899200    2.44105500   -0.51186800
 H                 -2.99343600    3.39470700   -0.70794400
 C                 -4.74043500   -0.00053100    0.03849900
 C                  1.30704400   -1.22574400   -2.11481600
 H                  2.35658400   -1.21032000   -2.38288700
 C                 -3.45821600   -2.44129800   -0.51379900
 H                 -2.99257000   -3.39463100   -0.71120800
 C                 -5.38346700    1.23095700    0.29688500
 H                 -6.38683000    1.22088500    0.70876600
 C                  1.30641700    1.22822800   -2.11458700
 H                  2.35590600    1.21337800   -2.38287400
 C                 -4.74126000    2.42410500    0.01154600
 H                 -5.24680200    3.36573200    0.20395600
 C                 -5.38285100   -1.23245600    0.29641200
 H                 -6.38611100   -1.22301800    0.70856200
 C                 -0.67619700   -2.43271400   -1.48045300
 H                 -1.13976500   -3.38782600   -1.28455900
 C                  0.64680700   -2.41774400   -1.90405800
 H                  1.18191900   -3.35414300   -2.01790200
 C                  0.64550900    2.41984900   -1.90379100
 H                  1.18001300    3.35657600   -2.01783000
 C                 -0.67751200    2.43409800   -1.48015300
 H                 -1.14175000    3.38898900   -1.28475700
 C                 -4.74037700   -2.42517000    0.00990900
 H                 -5.24562600   -3.36710400    0.20158300
 C                  2.75261400   -1.24481500    0.76080800
 C                  1.39149500   -1.24371100    1.25603400
 C                  0.73044600   -0.00032400    1.48685500
 C                  2.75253700    1.24433700    0.76081700
 C                  1.39156600    1.24312600    1.25647200
 C                  3.40593000   -0.00021800    0.50114400
 C                 -0.63554100   -0.00037000    1.92392400
 C                  3.45862200   -2.44140500    0.51269600
 H                  2.99317700   -3.39490600    0.70975500
 C                  4.74030300   -0.00015900   -0.03887000
 C                 -1.30660400    1.22658400    2.11518400
 H                 -2.35609700    1.21143000    2.38343700
 C                  3.45842400    2.44096800    0.51252000
 H                  2.99259200    3.39446000    0.70870100
 C                  5.38288100   -1.23187300   -0.29739500
 H                  6.38603400   -1.22211400   -0.70980200
 C                 -1.30669100   -1.22737900    2.11462300
 H                 -2.35618400   -1.21228600    2.38289000
 C                  4.74066800   -2.42481900   -0.01127800
 H                  5.24603500   -3.36657500   -0.20351400
 C                  5.38301500    1.23155000   -0.29695100
 H                  6.38627800    1.22182500   -0.70908700
 C                  0.67714200    2.43308700    1.48139800
 H                  1.14123100    3.38815500    1.28654000
 C                 -0.64587200    2.41841800    1.90501500
 H                 -1.18053600    3.35500300    2.01946800
 C                 -0.64613600   -2.41916500    1.90367400
 H                 -1.18099200   -3.35572500    2.01742400
 C                  0.67689100   -2.43373600    1.48008500
 H                  1.14076600   -3.38871000    1.28425200
 C                  4.74059000    2.42446700   -0.01113600
 H                  5.24588400    3.36626400   -0.20336600
